# Supplementary material for: Budget line items for immunization in 33 African countries
Source: Health Policy Plan. 2020 May 27;35(7):753–64. doi: 10.1093/heapol/czaa040 (PMC7487328; doi:10.1093/heapol/czaa040)
Supplement: czaa040_supplementary_data [file czaa040_supplementary_data.zip]

Archive with 6 entries (5 files):
- czaa040_Suppl_Data/
- czaa040_Suppl_Data/Line item paper annex_3rd revision.docx
- czaa040_Suppl_Data/Table 1_line item paper_2nd revision.docx
- czaa040_Suppl_Data/Table 2_line item paper_2nd revision.docx
- czaa040_Suppl_Data/Table 3_line item paper_2nd revision.docx
- czaa040_Suppl_Data/Table 4_line item paper_2nd revision.docx
